# Supplementary material for: Meta-Substituted Asymmetric Azobenzenes: Insights into Structure–Property Relationship
Source: Molecules. 2024 Apr 23;29(9):1929. doi: 10.3390/molecules29091929 (PMC11085191; doi:10.3390/molecules29091929)
Supplement: Supplementary file 1 [file molecules-29-01929-s001.zip]

Archive with 1 entries (1 files):
- molecules-2973186-supplementary-proof.pdf
